# Supplementary material for: Development and Evaluation of Essential Oil-Based Nanoemulgel Formulation for the Treatment of Oral Bacterial Infections
Source: Gels. 2023 Mar 21;9(3):252. doi: 10.3390/gels9030252 (PMC10048686; doi:10.3390/gels9030252)
Supplement: Supplementary file 1 [file gels-09-00252-s001.zip]

Archive with 1 entries (1 files):
- gels-2261329-supplementary.pdf
